# Supplementary material for: Exploratory Study on Application of MALDI-TOF-MS to Detect SARS-CoV-2 Infection in Human Saliva
Source: J Clin Med. 2022 Jan 6;11(2):295. doi: 10.3390/jcm11020295 (PMC8781148; doi:10.3390/jcm11020295)
Supplement: Supplementary file 1 [file jcm-11-00295-s001.zip]

Archive with 1 entries (1 files):
- jcm-1489148-supplementary.pdf
